# Supplementary material for: The Development of Polylactic Acid/Multi-Wall Carbon Nanotubes/Polyethylene Glycol Scaffolds for Bone Tissue Regeneration Application
Source: Polymers (Basel). 2021 May 26;13(11):1740. doi: 10.3390/polym13111740 (PMC8198519; doi:10.3390/polym13111740)
Supplement: Supplementary file 1 [file polymers-13-01740-s001.zip]

Archive with 1 entries (1 files):
- polymers-1223368-supplementary.pdf
